# Supplementary material for: Use of metabolic imaging to monitor heterogeneity of tumour response following therapeutic mTORC1/2 pathway inhibition
Source: Dis Model Mech. 2025 Feb 28;18(2):DMM050804. doi: 10.1242/dmm.050804 (PMC11892681; doi:10.1242/dmm.050804)
Supplement: Table S2. Raw data for metabolites detected [file dmm-18-050804-TableS2.xlsx]

## Sheet: MALDI negative
Molecule	AZD2014 Fold change to vehicle	AZD8186 Fold change to vehicle	AZD2014 and 8186 Fold change to vehicle	Vehicle to AZD2014p-value	Vehicle to AZD8186p-value	Vehicle to AZD2014 and 8186p-value	AZD2014 to Vehiclep-value	AZD2014 to AZD8186p-value	AZD2014 to AZD2014 and 8186p-value	AZD8186 to Vehiclep-value	AZD8186 to AZD2014p-value	AZD8186 to AZD2014 and 8186p-value	AZD2014 and 8186 to Vehiclep-value	AZD2014 and 8186 to AZD2014p-value	AZD2014 and 8186 to AZD8186p-value
ADP [M+Cl]^-	0.209023	-0.138476	0.28077	0.0368813	0.927622	0.0687428	0.0368813	0.0356267	0.672024	0.927622	0.0356267	0.0740848	0.0687428	0.672024	0.0740848
ADP [M-H]^-	-0.632356	-0.688706	-1.3658	0.0099383	0.0402065	8.75414e-05	0.0099383	0.845139	0.0191564	0.0402065	0.845139	0.0879169	8.75414e-05	0.0191564	0.0879169
ADP [M-H_3O]^-	-0.142747	-0.236497	-0.266751	0.298782	0.130689	0.253633	0.298782	0.438894	0.534752	0.130689	0.438894	0.893151	0.253633	0.534752	0.893151
AMP [M+Cl]^-	0.0515307	-0.120297	0.060003	0.32469	0.58485	0.534763	0.32469	0.146674	0.960173	0.58485	0.146674	0.363835	0.534763	0.960173	0.363835
AMP [M-H]^-	-0.253295	-0.0730595	-0.45553	0.319681	0.992418	0.145752	0.319681	0.411663	0.525286	0.992418	0.411663	0.214164	0.145752	0.525286	0.214164
AMP [M-H_3O]^-	-0.0124291	-0.152157	0.0244032	0.733413	0.43733	0.70859	0.733413	0.274402	0.849849	0.43733	0.274402	0.428434	0.70859	0.849849	0.428434
ATP [M+Cl]^-	0.156996	-0.192747	0.250583	0.081334	0.745627	0.10726	0.081334	0.0453628	0.623581	0.745627	0.0453628	0.0808276	0.10726	0.623581	0.0808276
ATP [M-H]^-	-0.900373	-0.812422	-1.40991	0.00317955	0.0436947	0.000291076	0.00317955	0.761531	0.0795349	0.0436947	0.761531	0.120098	0.000291076	0.0795349	0.120098
ATP [M-H_3O]^-	0.115044	-0.18346	0.206297	0.14027	0.64393	0.158606	0.14027	0.064453	0.627324	0.64393	0.064453	0.104612	0.158606	0.627324	0.104612
AZD2014 [M+Cl]^-	0.170505	-0.120252	0.347524	0.0763186	0.961866	0.0259405	0.0763186	0.0824531	0.293408	0.961866	0.0824531	0.032571	0.0259405	0.293408	0.032571
Arachidonic acid [M-H]^-	0.00770494	-0.0551907	-0.0682623	0.678632	0.811231	0.81423	0.678632	0.568901	0.663576	0.811231	0.568901	0.945003	0.81423	0.663576	0.945003
Cholesterol sulfate [M+Cl]^-	0.155974	-0.118726	0.301352	0.0827016	0.922125	0.05213	0.0827016	0.0790292	0.401341	0.922125	0.0790292	0.0581479	0.05213	0.401341	0.0581479
Cholesterol sulfate [M-H]^-	0.0780737	-0.113755	0.121045	0.229481	0.819058	0.325083	0.229481	0.160051	0.817251	0.819058	0.160051	0.279937	0.325083	0.817251	0.279937
Cholesterol sulfate [M-H_3O]^-	0.150498	-0.167344	0.236995	0.0880044	0.758903	0.122399	0.0880044	0.0536241	0.64907	0.758903	0.0536241	0.0978278	0.122399	0.64907	0.0978278
Fructose-1,6-bisphosphate [M+Cl]^-	0.19082	-0.0702837	0.281132	0.0498622	0.823554	0.0603713	0.0498622	0.100829	0.580104	0.823554	0.100829	0.109633	0.0603713	0.580104	0.109633
Fructose-1,6-bisphosphate [M-H]^-	0.143381	0.00604942	-0.366171	0.129902	0.423331	0.239717	0.129902	0.39234	0.0106987	0.423331	0.39234	0.0406168	0.239717	0.0106987	0.0406168
Fructose-1,6-bisphosphate [M-H_3O]^-	0.0762551	-0.073262	0.129256	0.224156	0.856395	0.274301	0.224156	0.188935	0.726404	0.856395	0.188935	0.260943	0.274301	0.726404	0.260943
GDP [M+Cl]^-	0.145826	-0.12368	0.239772	0.0912826	0.874542	0.105247	0.0912826	0.0733899	0.596564	0.874542	0.0733899	0.101154	0.105247	0.596564	0.101154
GDP [M-H]^-	-0.00994172	-0.265964	-0.262395	0.742424	0.140087	0.293566	0.742424	0.0931275	0.243882	0.140087	0.0931275	0.988884	0.293566	0.243882	0.988884
GDP [M-H_3O]^-	0.0352773	-0.220657	0.00554525	0.390794	0.29281	0.735678	0.390794	0.0658306	0.873814	0.29281	0.0658306	0.323111	0.735678	0.873814	0.323111
GTP [M+Cl]^-	0.204443	-0.195847	-0.0805957	0.0388363	0.714761	0.892189	0.0388363	0.0198458	0.352716	0.714761	0.0198458	0.737447	0.892189	0.352716	0.737447
GTP [M-H]^-	-0.131326	-0.394142	-0.293867	0.568796	0.050347	0.275155	0.568796	0.088371	0.415925	0.050347	0.088371	0.684905	0.275155	0.415925	0.684905
GTP [M-H_3O]^-	0.16335	-0.168713	0.259169	0.0744659	0.789423	0.0851477	0.0744659	0.0492423	0.582252	0.789423	0.0492423	0.070604	0.0851477	0.582252	0.070604
Glucose 6-phosphate [M+Cl]^-	0.0526217	-0.129455	0.0741281	0.33586	0.538407	0.418321	0.33586	0.134311	0.879323	0.538407	0.134311	0.238499	0.418321	0.879323	0.238499
Glucose 6-phosphate [M-H]^-	-0.0522465	0.0567359	-0.202073	0.85667	0.439766	0.231986	0.85667	0.392446	0.322715	0.439766	0.392446	0.135087	0.231986	0.322715	0.135087
Glucose 6-phosphate [M-H_3O]^-	-0.121648	-0.0480079	-0.234074	0.236761	0.795511	0.123715	0.236761	0.46273	0.439463	0.795511	0.46273	0.238138	0.123715	0.439463	0.238138
Linoleyl carnitine [M-H]^-	0.178741	-0.135194	0.343999	0.061322	0.96179	0.0320523	0.061322	0.0633691	0.318104	0.96179	0.0633691	0.0382056	0.0320523	0.318104	0.0382056
Linoleyl carnitine [M-H_3O]^-	0.194593	-0.174942	0.29957	0.0539089	0.922234	0.0715185	0.0539089	0.0488766	0.58809	0.922234	0.0488766	0.0745337	0.0715185	0.58809	0.0745337
Palmitoylcarnitine [M+Cl]^-	0.159522	-0.151511	0.279216	0.0788225	0.868662	0.0762261	0.0788225	0.0633595	0.511174	0.868662	0.0633595	0.073662	0.0762261	0.511174	0.073662
Palmitoylcarnitine [M-H]^-	0.183795	-0.142408	0.304315	0.0587077	0.95362	0.059768	0.0587077	0.0587054	0.50658	0.95362	0.0587054	0.0673822	0.059768	0.50658	0.0673822
Palmitoylcarnitine [M-H_3O]^-	0.221811	-0.164199	0.344027	0.0395718	0.994446	0.0417414	0.0395718	0.0450589	0.497885	0.994446	0.0450589	0.0514156	0.0417414	0.497885	0.0514156
Phosphocreatine [M+Cl]^-	0.062425	-0.0168412	0.174516	0.280373	0.768553	0.143337	0.280373	0.507789	0.417526	0.768553	0.507789	0.265563	0.143337	0.417526	0.265563
Tryptophan [M+Cl]^-	0.0979424	-0.0589956	0.15361	0.157535	0.978006	0.173903	0.157535	0.158004	0.671655	0.978006	0.158004	0.187937	0.173903	0.671655	0.187937
Tryptophan [M-H]^-	0.0820763	-0.0886472	0.152609	0.219542	0.773689	0.194706	0.219542	0.155126	0.626726	0.773689	0.155126	0.164831	0.194706	0.626726	0.164831
UDP [M+Cl]^-	0.141306	-0.110335	0.277249	0.0950022	0.901535	0.0547036	0.0950022	0.0838107	0.386327	0.901535	0.0838107	0.0571211	0.0547036	0.386327	0.0571211
UDP [M-H]^-	-0.402027	-0.298896	-0.772421	0.000469441	0.0191754	0.000129327	0.000469441	0.441853	0.0736235	0.0191754	0.441853	0.0317347	0.000129327	0.0736235	0.0317347
UDP [M-H_3O]^-	0.023446	-0.138085	-0.115573	0.469048	0.555831	0.737486	0.469048	0.160942	0.347442	0.555831	0.160942	0.891144	0.737486	0.347442	0.891144
UMP [M+Cl]^-	0.177003	-0.0700964	0.288858	0.0573992	0.855792	0.0483273	0.0573992	0.0990789	0.463697	0.855792	0.0990789	0.0814943	0.0483273	0.463697	0.0814943
UMP [M-H]^-	-0.294683	-0.328244	-0.70409	0.0251274	0.0326493	0.00216012	0.0251274	0.814659	0.0720314	0.0326493	0.814659	0.123831	0.00216012	0.0720314	0.123831
UTP [M+Cl]^-	0.180434	-0.116481	0.355208	0.0621966	0.990589	0.0229786	0.0621966	0.070962	0.273127	0.990589	0.070962	0.0300347	0.0229786	0.273127	0.0300347
UTP [M-H]^-	-0.153772	-0.318875	-0.180481	0.29656	0.0487575	0.400203	0.29656	0.183266	0.853382	0.0487575	0.183266	0.452247	0.400203	0.853382	0.452247
UTP [M-H_3O]^-	0.0988862	-0.236531	0.141098	0.169969	0.516625	0.272234	0.169969	0.0477011	0.832955	0.516625	0.0477011	0.137015	0.272234	0.832955	0.137015

## Sheet: DESI negative
Molecule	AZD2014 Fold change to vehicle	AZD8186 Fold change to vehicle	AZD2014 and 8186 Fold change to vehicle	Vehicle to AZD2014p-value	Vehicle to AZD8186p-value	Vehicle to AZD2014 and 8186p-value	AZD2014 to Vehiclep-value	AZD2014 to AZD8186p-value	AZD2014 to AZD2014 and 8186p-value	AZD8186 to Vehiclep-value	AZD8186 to AZD2014p-value	AZD8186 to AZD2014 and 8186p-value	AZD2014 and 8186 to Vehiclep-value	AZD2014 and 8186 to AZD2014p-value	AZD2014 and 8186 to AZD8186p-value
ADP [M-H]^-	-3.32133	-1.71107	-3.0547	0.0118327	0.358402	0.0140981	0.0118327	0.0623919	0.776003	0.358402	0.0623919	0.0636522	0.0140981	0.776003	0.0636522
AMP [M-H]^-	-0.458978	-0.0338584	-0.981929	0.362501	0.434927	0.00402388	0.362501	0.150473	0.131314	0.434927	0.150473	0.000922061	0.00402388	0.131314	0.000922061
AZD2014 [M+Cl]^-	5.72729	-2.01187	0.315289	1.36309e-15	0.144832	0.158824	1.36309e-15	5.30149e-16	0.00132611	0.144832	5.30149e-16	0.0618262	0.158824	0.00132611	0.0618262
AZD2014 [M-H]^-	-0.525198	-0.409716	-1.05472	0.54331	0.786364	0.0323664	0.54331	0.760985	0.200607	0.786364	0.760985	0.108343	0.0323664	0.200607	0.108343
AZD8186 [M+Cl]^-	0.0943509	2.39511	1.27343	0.560541	6.05069e-07	0.00948769	0.560541	3.43607e-05	0.0170071	6.05069e-07	3.43607e-05	0.091336	0.00948769	0.0170071	0.091336
AZD8186 [M-H]^-	-0.169013	0.316572	0.545358	0.59858	0.166166	0.0866838	0.59858	0.0796307	0.0432625	0.166166	0.0796307	0.550864	0.0866838	0.0432625	0.550864
Adenosine [M+Cl]^-	-1.51693	-0.63187	-3.30019	0.344079	0.691975	0.00133178	0.344079	0.219986	0.0724931	0.691975	0.219986	0.000558332	0.00133178	0.0724931	0.000558332
Adenosine [M-H]^-	-0.855812	-0.848623	-0.677849	0.709563	0.638854	0.952204	0.709563	0.990903	0.822004	0.638854	0.990903	0.774497	0.952204	0.822004	0.774497
Arachidonic acid [M-H]^-	0.190655	-0.207216	-0.543057	0.106801	0.569065	0.0986312	0.106801	0.0551006	0.0334715	0.569065	0.0551006	0.229216	0.0986312	0.0334715	0.229216
Arachidonic acid [M-H_3O]^-	0.291753	-0.730708	-1.72748	0.0454782	0.220766	0.0119274	0.0454782	0.0156064	0.00561943	0.220766	0.0156064	0.13554	0.0119274	0.00561943	0.13554
Cholesterol [M-H]^-	-0.975458	-0.792224	-2.57318	0.835006	0.886423	0.00302492	0.835006	0.745658	0.0312745	0.886423	0.745658	0.000966607	0.00302492	0.0312745	0.000966607
Cholesterol sulfate [M+Cl]^-	-0.299173	-0.656656	-1.46089	0.687024	0.638149	0.0404564	0.687024	0.450955	0.0376114	0.638149	0.450955	0.129414	0.0404564	0.0376114	0.129414
Cholesterol sulfate [M-H]^-	-0.225747	0.0276544	-1.29969	0.532661	0.420525	1.66056e-06	0.532661	0.285145	0.00316812	0.420525	0.285145	4.50775e-06	1.66056e-06	0.00316812	4.50775e-06
Citric acid [M+Cl]^-	-0.523668	-0.104177	-0.907947	0.138934	0.824313	0.004596	0.138934	0.131806	0.315531	0.824313	0.131806	0.00607047	0.004596	0.315531	0.00607047
Fructose-1,6-bisphosphate [M-H]^-	-1.54438	-0.702013	-1.62532	0.93457	0.24951	0.859044	0.93457	0.380351	0.945343	0.24951	0.380351	0.366789	0.859044	0.945343	0.366789
GDP [M-H]^-	-1.16063	-0.866027	-2.17768	0.16735	0.306439	0.00333051	0.16735	0.558711	0.152543	0.306439	0.558711	0.0211631	0.00333051	0.152543	0.0211631
Glucose 6-phosphate [M-H]^-	-1.26102	-0.0689333	-0.953454	0.324481	0.156474	0.675993	0.324481	0.0340535	0.679497	0.156474	0.0340535	0.128635	0.675993	0.679497	0.128635
Glucose 6-phosphate [M-H_3O]^-	-0.423195	-0.246982	-1.3202	0.00600177	0.158921	4.03283e-05	0.00600177	0.38195	0.0296789	0.158921	0.38195	0.00351048	4.03283e-05	0.0296789	0.00351048
MG 16:0 [M+Cl]^-	-0.0370689	-0.119487	-0.931641	0.678451	0.992391	0.00305086	0.678451	0.706953	0.011636	0.992391	0.706953	0.00623841	0.00305086	0.011636	0.00623841
MG 16:0 [M-H]^-	-0.429117	-0.165215	0.416405	0.12762	0.842929	0.0150789	0.12762	0.317145	0.0059279	0.842929	0.317145	0.0511803	0.0150789	0.0059279	0.0511803
MG 16:0 [M-H_3O]^-	-2.04583	-0.783159	-2.20017	0.0280143	0.785023	0.0129366	0.0280143	0.0466102	0.844835	0.785023	0.0466102	0.0186948	0.0129366	0.844835	0.0186948
MG 20:4 [M+Cl]^-	0.462804	-0.503995	-0.780497	0.00343947	0.545218	0.352359	0.00343947	0.000512868	0.0251805	0.545218	0.000512868	0.579159	0.352359	0.0251805	0.579159
MG 20:4 [M-H]^-	-0.708738	-0.699736	-0.600345	0.582459	0.490865	0.766551	0.582459	0.984782	0.863811	0.490865	0.984782	0.835627	0.766551	0.863811	0.835627
MG 20:4 [M-H_3O]^-	-1.2107	-0.457053	-1.02568	0.0962991	0.94815	0.195804	0.0962991	0.151536	0.789903	0.94815	0.151536	0.273123	0.195804	0.789903	0.273123
Palmitoylcarnitine [M-H_3O]^-	0.643828	0.152602	0.378446	0.0224159	0.682342	0.267999	0.0224159	0.0526664	0.453077	0.682342	0.0526664	0.420378	0.267999	0.453077	0.420378
Tryptophan [M+Cl]^-	-0.336526	-0.131066	-0.710337	0.266942	0.997653	0.0246552	0.266942	0.333198	0.20838	0.997653	0.333198	0.0468276	0.0246552	0.20838	0.0468276
UDP [M-H]^-	-2.87078	-1.36968	-2.4148	0.01366	0.483577	0.0409108	0.01366	0.0401035	0.582068	0.483577	0.0401035	0.0890136	0.0409108	0.582068	0.0890136
UDP [M-H_3O]^-	0.659089	0.846035	1.12172	0.106966	0.0134446	0.013436	0.106966	0.622972	0.389733	0.0134446	0.622972	0.552772	0.013436	0.389733	0.552772
UMP [M-H]^-	-0.596473	-0.116825	-1.07675	0.0969778	0.756212	0.00080826	0.0969778	0.0657886	0.142834	0.756212	0.0657886	0.000496307	0.00080826	0.142834	0.000496307

## Sheet: DESI positive
Molecule	AZD2014 Fold change to vehicle	AZD8186 Fold change to vehicle	AZD2014 and 8186 Fold change to vehicle	Vehicle to AZD2014p-value	Vehicle to AZD8186p-value	Vehicle to AZD2014 and 8186p-value	AZD2014 to Vehiclep-value	AZD2014 to AZD8186p-value	AZD2014 to AZD2014 and 8186p-value	AZD8186 to Vehiclep-value	AZD8186 to AZD2014p-value	AZD8186 to AZD2014 and 8186p-value	AZD2014 and 8186 to Vehiclep-value	AZD2014 and 8186 to AZD2014p-value	AZD2014 and 8186 to AZD8186p-value
ADP [M+H]^+	0.361397	0.366894	0.247568	0.742308	0.718315	0.981668	0.742308	0.98758	0.759948	0.718315	0.98758	0.738757	0.981668	0.759948	0.738757
ADP [M+K]^+	0.138182	0.302721	0.286175	0.322749	0.784232	0.743107	0.322749	0.531608	0.523503	0.784232	0.531608	0.957543	0.743107	0.523503	0.957543
AMP [M+H]^+	0.264204	0.534312	-0.0238105	0.816229	0.328713	0.555929	0.816229	0.402631	0.349288	0.328713	0.402631	0.149118	0.555929	0.349288	0.149118
AMP [M+K]^+	-0.369002	0.0149897	-0.741752	0.896806	0.330182	0.594082	0.896806	0.369638	0.472324	0.330182	0.369638	0.0563458	0.594082	0.472324	0.0563458
AMP [M+Na]^+	0.767783	-0.168797	0.591694	0.0675294	0.710763	0.196113	0.0675294	0.0895536	0.770417	0.710763	0.0895536	0.217408	0.196113	0.770417	0.217408
ATP [M+H]^+	-0.0625052	0.110271	-0.189958	0.864082	0.581337	0.547869	0.864082	0.511528	0.679396	0.581337	0.511528	0.329863	0.547869	0.679396	0.329863
AZD2014 [M+H]^+	7.4179	-0.273098	3.56344	9.13133e-20	0.307624	5.83383e-07	9.13133e-20	4.06727e-18	1.70497e-06	0.307624	4.06727e-18	1.13963e-05	5.83383e-07	1.70497e-06	1.13963e-05
AZD2014 [M+K]^+	12.6303	0.25087	4.18062	8.6839e-25	0.975998	0.000137772	8.6839e-25	2.13936e-22	6.67273e-08	0.975998	2.13936e-22	0.000391772	0.000137772	6.67273e-08	0.000391772
AZD2014 [M+Na]^+	7.06735	-0.140844	3.3511	9.61086e-24	0.68472	2.19167e-06	9.61086e-24	1.75877e-22	2.73855e-05	0.68472	1.75877e-22	9.26462e-06	2.19167e-06	2.73855e-05	9.26462e-06
AZD8186 [M+H]^+	-0.0534674	-0.151011	0.454171	0.912829	0.745024	0.334123	0.912829	0.853927	0.360718	0.745024	0.853927	0.269567	0.334123	0.360718	0.269567
AZD8186 [M+K]^+	0.224946	0.704745	0.570805	0.497271	0.0584808	0.280447	0.497271	0.186661	0.509029	0.0584808	0.186661	0.816646	0.280447	0.509029	0.816646
AZD8186 [M+Na]^+	0.438711	0.441637	0.573932	0.692884	0.714622	0.420691	0.692884	0.990303	0.63401	0.714622	0.990303	0.671501	0.420691	0.63401	0.671501
Arachidonic acid [M+H]^+	0.52309	0.177427	1.27607	0.0655161	0.339012	0.00209436	0.0655161	0.418294	0.050947	0.339012	0.418294	0.0249826	0.00209436	0.050947	0.0249826
Arachidonic acid [M+Na]^+	0.80337	0.0808738	0.999033	0.000133854	0.256167	2.30787e-06	0.000133854	0.00299394	0.368448	0.256167	0.00299394	4.05764e-05	2.30787e-06	0.368448	4.05764e-05
Cholesterol [M+H]^+	NaN	NaN	NaN	0.0804855	0.513928	0.533642	0.0804855	0.290793	0.302017	0.513928	0.290793	0.958022	0.533642	0.302017	0.958022
Cholesterol [M+K]^+	-1.40829	-0.786819	-2.4768	0.372555	0.963256	0.025386	0.372555	0.403337	0.252443	0.963256	0.403337	0.0292316	0.025386	0.252443	0.0292316
Cholesterol [M+Na]^+	-0.257241	-0.305531	-0.304643	0.664716	0.74649	0.738822	0.664716	0.921334	0.919699	0.74649	0.921334	0.998539	0.738822	0.919699	0.998539
Cholesterol sulfate [M+K]^+	0.180372	-0.303457	0.0732658	0.11609	0.831357	0.359104	0.11609	0.0929109	0.731024	0.831357	0.0929109	0.305133	0.359104	0.731024	0.305133
Cholesterol sulfate [M+Na]^+	0.760474	0.107415	1.29055	0.00221106	0.203364	0.000493223	0.00221106	0.111435	0.252153	0.203364	0.111435	0.0230211	0.000493223	0.252153	0.0230211
Fructose-1,6-bisphosphate [M+K]^+	0.0229144	0.166718	0.0888667	0.62135	0.824652	0.613915	0.62135	0.831182	0.91402	0.824652	0.831182	0.897286	0.613915	0.91402	0.897286
GDP [M+H]^+	0.743034	0.321262	1.03953	0.294464	0.923983	0.0764536	0.294464	0.433592	0.617592	0.923983	0.433592	0.192622	0.0764536	0.617592	0.192622
GDP [M+K]^+	0.893045	0.879858	0.683239	0.0939337	0.0926443	0.360445	0.0939337	0.970568	0.605243	0.0926443	0.970568	0.616559	0.360445	0.605243	0.616559
GDP [M+Na]^+	0.249954	0.778296	0.20501	0.425549	0.211895	0.420294	0.425549	0.0593983	0.842809	0.211895	0.0593983	0.0942671	0.420294	0.842809	0.0942671
GTP [M+K]^+	-0.168506	-0.363096	-0.232862	0.967623	0.463127	0.796656	0.967623	0.591191	0.872541	0.463127	0.591191	0.690432	0.796656	0.872541	0.690432
GTP [M+Na]^+	0.18971	0.0910026	-0.546766	0.228474	0.330089	0.292835	0.228474	0.7508	0.0313233	0.330089	0.7508	0.0398585	0.292835	0.0313233	0.0398585
Linoleyl carnitine [M+K]^+	0.215445	-0.165703	0.489508	0.133444	0.911302	0.0434052	0.133444	0.232873	0.450752	0.911302	0.232873	0.094292	0.0434052	0.450752	0.094292
MG 16:0 [M+H]^+	1.27757	-0.536489	1.36428	0.00079747	0.772438	0.0023369	0.00079747	0.00047955	0.804339	0.772438	0.00047955	0.0013859	0.0023369	0.804339	0.0013859
MG 16:0 [M+K]^+	0.565214	-0.33012	0.41894	0.00435102	0.760269	0.0826828	0.00435102	0.00143828	0.706213	0.760269	0.00143828	0.0531766	0.0826828	0.706213	0.0531766
MG 16:0 [M+Na]^+	0.933925	0.117018	1.15909	1.15575e-06	0.19769	1.59654e-07	1.15575e-06	7.06092e-05	0.267561	0.19769	7.06092e-05	5.58727e-06	1.59654e-07	0.267561	5.58727e-06
MG 20:4 [M+K]^+	0.987395	-1.62273	0.329465	0.0013571	0.237605	0.113694	0.0013571	0.00312048	0.0588792	0.237605	0.00312048	0.0576094	0.113694	0.0588792	0.0576094
MG 20:4 [M+Na]^+	0.832863	-0.263384	0.900904	5.26045e-05	0.935339	0.000200129	5.26045e-05	0.000448798	0.718214	0.935339	0.000448798	0.00131424	0.000200129	0.718214	0.00131424
Palmitoylcarnitine [M+H]^+	0.748408	-0.335075	-0.009058	0.000655399	0.958378	0.309336	0.000655399	0.00148151	0.00873967	0.958378	0.00148151	0.362283	0.309336	0.00873967	0.362283
Palmitoylcarnitine [M+K]^+	0.577666	-1.96451	-1.8756	0.0237899	0.191947	0.213624	0.0237899	0.00366955	0.00354741	0.191947	0.00366955	0.920637	0.213624	0.00354741	0.920637
Palmitoylcarnitine [M+Na]^+	0.865217	-0.843779	-0.285839	0.00241028	0.711026	0.506461	0.00241028	0.00144254	0.0286244	0.711026	0.00144254	0.342978	0.506461	0.0286244	0.342978
UDP [M+H]^+	NaN	NaN	NaN	0.971029	0.643941	0.763111	0.971029	0.570704	0.618375	0.643941	0.570704	0.889061	0.763111	0.618375	0.889061
UDP [M+K]^+	0.437431	0.859602	0.107037	0.984399	0.244092	0.22233	0.984399	0.35742	0.389948	0.244092	0.35742	0.0740682	0.22233	0.389948	0.0740682
UMP [M+H]^+	0.187687	0.384279	0.488314	0.725622	0.365194	0.173979	0.725622	0.66807	0.49258	0.365194	0.66807	0.802271	0.173979	0.49258	0.802271
UMP [M+Na]^+	-0.116046	0.194172	0.399817	0.194187	0.749912	0.606649	0.194187	0.20975	0.133787	0.749912	0.20975	0.325559	0.606649	0.133787	0.325559
UTP [M+K]^+	0.0807553	0.366258	0.107459	0.804244	0.113726	0.767472	0.804244	0.178845	0.929647	0.113726	0.178845	0.31431	0.767472	0.929647	0.31431
oleoylcarnitine [M+H]^+	0.371774	-1.11256	-0.603085	0.0212098	0.508187	0.763319	0.0212098	0.00265911	0.0162984	0.508187	0.00265911	0.323353	0.763319	0.0162984	0.323353
oleoylcarnitine [M+Na]^+	1.15732	-1.15589	-1.3898	0.00188874	0.350588	0.223081	0.00188874	0.000417744	0.00053167	0.350588	0.000417744	0.728714	0.223081	0.00053167	0.728714
